# Supplementary material for: Metabolomics Reveals Abnormal Citrate Cycle and Phenylalanine Metabolism in Testes from Infertile Hybrid Dzo
Source: Animals (Basel). 2025 Oct 17;15(20):3023. doi: 10.3390/ani15203023 (PMC12562072; doi:10.3390/ani15203023)
Supplement: Supplementary file 1 [file animals-15-03023-s001.zip]

Archive with 1 entries (1 files):
- animals-3893473-supplementary.pdf
